# Supplementary material for: Sex-Specific Associations Between Changes in Triglyceride–Glucose (TyG) Index and Risk of Chronic Kidney Disease: A Cohort Study of Young and Middle-Aged Adults
Source: Nutrients. 2025 Sep 17;17(18):2986. doi: 10.3390/nu17182986 (PMC12472455; doi:10.3390/nu17182986)
Supplement: Supplementary file 1 [file nutrients-17-02986-s001.zip]

Archive with 1 entries (1 files):
- nutrients-3855828-supplementary.pdf
